# Supplementary material for: Degradation Dynamics and Residue Analysis of Four Propiconazole Stereoisomers in “Fengtang” Plum during Storage by LC-MS/MS
Source: Foods. 2023 May 30;12(11):2200. doi: 10.3390/foods12112200 (PMC10253140; doi:10.3390/foods12112200)
Supplement: Supplementary file 1 [file foods-12-02200-s001.zip]

Archive with 1 entries (1 files):
- foods-2400936-supplementary.pdf
